# Supplementary material for: Alleviation of Ulcerative Colitis in Mice by Individual Fermentation of Periplaneta americana Powder with L. bulgaricus SN22 and S. thermophilus SN05
Source: Microorganisms. 2026 Jan 27;14(2):301. doi: 10.3390/microorganisms14020301 (PMC12943602; doi:10.3390/microorganisms14020301)
Supplement: Supplementary file 1 [file microorganisms-14-00301-s001.zip]

Archive with 1 entries (1 files):
- microorganisms-4078231-supplementary.pdf
